# Supplementary material for: SPON2 Is Upregulated through Notch Signaling Pathway and Promotes Tumor Progression in Gastric Cancer
Source: Cancers (Basel). 2020 Jun 1;12(6):1439. doi: 10.3390/cancers12061439 (PMC7352369; doi:10.3390/cancers12061439)
Supplement: Supplementary file 1 [file cancers-12-01439-s001.zip]

Archive with 2 entries (2 files):
- cancers_803439_supp_for_XML.pdf
- cancers-803439_Western_Blot.pdf
